# Supplementary material for: Tumor-derived urinary exosomal long non-coding RNAs as diagnostic biomarkers for bladder cancer
Source: EXCLI J. 2020 Mar 4;19:301–10. doi: 10.17179/excli2019-1683 (PMC7104196; doi:10.17179/excli2019-1683)
Supplement: Supplementary data [file EXCLI-19-301-s-001.xlsx]

## Sheet: raw data
											average				ΔCt			2^ΔCt			ΔΔCt			fold change
			TUG-1	MALAT-1	ANRIL	5S	PCAT-1				ANRIL	5S	PCAT-1		ANRIL	PCAT-1		ANRIL	PCAT		ANRIL	PCAT-1		ANRIL	PCAT-1
	1	A	25.95	29.61	26.94	18	27.02			1	27.125	17.98	27.05		9.145	9.07		0.00176637	0.00186062		-1.57688	-0.1425		2.98323	1.10382
		B	26.2	28.94	27.31	17.96	27.08			2	25.11	18.785	25.06		6.325	6.275		0.0124734	0.0129133		-4.39688	-2.9375		21.0664	7.66083
	2	A	26.1	26.77	25.05	18.65	25.11			3	27.985	19.325	23.33		8.66	4.005		0.00247218	0.0622838		-2.06188	-5.2075		4.17529	36.9499
		B	26.19	26.4	25.17	18.92	25.01			4	25.765	18.775	24.77		6.99	5.995		0.00786684	0.0156792		-3.73188	-3.2175		13.2864	9.30174
	3	A	25.15	28.12	28.03	19.25	23.64			5	24.815	18.48	24.75		6.335	6.27		0.0123873	0.0129581		-4.38688	-2.9425		20.9209	7.68742
		B	25.55	28.61	27.94	19.4	23.02			6	25.75	18.67	25.205		7.08	6.535		0.00739108	0.0107837		-3.64188	-2.6775		12.4828	6.39746
	4	A	27.57	26.88	25.66	18.83	24.74			7	25.01	17.31	27.11		7.7	9.8		0.00480916	0.00112178		-3.02188	0.5875		8.12223	0.665495
		B	27.49	26.77	25.87	18.72	24.8			8	25.42	20.135	24.555		5.285	4.42		0.0256482	0.046714		-5.43688	-4.7925		43.3174	27.7132
	5	A	25.03	26.94	24.99	18.72	24.77			9	24.075	15.21	24.3		8.865	9.09		0.00214471	0.00183501		-1.85688	-0.1225		3.62222	1.08862
		B	25.16	26.69	24.64	18.24	24.73			10	22.565	16.745	23.825		5.82	7.08		0.0177013	0.00739108		-4.90188	-2.1325		29.8959	4.38477
	6	A	21.33	26.82	25.86	18.66	25.16			11	21.945	17.89	25.19		4.055	7.3		0.0601622	0.00634572		-6.66688	-1.9125		101.608	3.76461
		B	21.62	26.85	25.64	18.68	25.25			12	24.845	20.51	28.04		4.335	7.53		0.049549	0.00541058		-6.38688	-1.6825		83.6837	3.20984
	7	A	24.78	24.94	25	17.16	27.06			13	20.55	15.365	22.845		5.185	7.48		0.027489	0.00560139		-5.53688	-1.7325		46.4264	3.32303
		B	24.69	25.59	25.02	17.46	27.16			14	20.985	16.41	23.505		4.575	7.095		0.0419554	0.00731463		-6.14688	-2.1175		70.8588	4.33941
	8	A	27	29.35	25.3	20.26	24.13			15	21.655	16.875	24.745		4.78	7.87		0.0363979	0.00427458		-5.94188	-1.3425		61.4727	2.5359
		B	27.81	29.46	25.54	20.01	24.98			16	31.265	19.86	27.525		11.405	7.665		0.000368768	0.00492726		0.683125	-1.5475		0.622815	2.9231
	9	A	23	25.15	23.85	15.32	24.51			17	26.86	17.315	23.77		9.545	6.455		0.00133866	0.0113986		-1.17688	-2.7575		2.26087	6.76223
		B	23.98	25.07	24.3	15.1	24.09			18	25.62	15.06	22.065		10.56	7.005		0.000662404	0.00778547		-0.161875	-2.2075		1.11874	4.61874
	10	A	24.94	23.44	22.41	16.55	23.92			19	28.625	20.73	25.62		7.895	4.89		0.00420115	0.0337259		-2.82688	-4.3225		7.09536	20.0079
		B	24.79	23.61	22.72	16.94	23.73			20	27.82	17.185	22.83		10.635	5.645		0.000628848	0.0199841		-0.086875	-3.5675		1.06207	11.8556
	11	A	24.3	24.58	22.1	17.88	25.04			21	28.865	20.79	27.405		8.075	6.615		0.00370837	0.010202		-2.64688	-2.5975		6.26309	6.05237
		B	23.85	24.15	21.79	17.9	25.34			22	25.27	18.59	23.785		6.68	5.195		0.00975258	0.0272992		-4.04188	-4.0175		16.4712	16.1953
	12	A	28	27.13	24.69	20.49	28.04			23	26.21	19.385	24.545		6.825	5.16		0.00882003	0.0279695		-3.89688	-4.0525		14.8962	16.593
		B	28.7	27.11	25	20.53	28.04			24	28.61	20.81	23.515		7.8	2.705		0.0044871	0.153361		-2.92188	-6.5075		7.5783	90.9814
	13	A	23.3	24.32	20.59	15.76	22.69			25	31.24	25.215	28.045		6.025	2.83		0.0153566	0.140632		-4.69688	-6.3825		25.9358	83.4303
		B	23.38	24.1	20.51	14.97	23			26	27.185	17.995	25.675		9.19	7.68		0.00171212	0.00487629		-1.53188	-1.5325		2.89161	2.89287
	14	A	23.72	24.99	20.74	16.24	23.3			27	27.295	14.73	23.42		12.565	8.69		0.000165028	0.0024213		1.84312	-0.5225		0.278717	1.43644
		B	24.17	24.45	21.23	16.58	23.71			28	28.425	17.65	27.1		10.775	9.45		0.000570692	0.00142977		0.053125	0.2375		0.963846	0.848214
	15	A	25.33	29.9	21.88	16.81	24.66			29	30.715	17.56	26.355		13.155	8.795		0.000109635	0.00225134		2.43312	-0.4175		0.185164	1.33561
		B	25.2	29.4	21.43	16.94	24.83			30	30.8	17.995	26.78		12.805	8.785		0.000139737	0.002267		2.08312	-0.4275		0.236003	1.3449
	16	A	28.95	35.85	31.08	20.01	27.16			Average All	26.2802	18.3112	25.0905		7.969	6.77933		0.00399109	0.00910369		-2.75288	-2.43317		6.74059	5.40078
		B	28.1	35.58	31.45	19.71	27.89
	17	A	24.97	26.84	26.9	17.12	23.89			H1	28.625	21.48	28.055		7.145	6.575		0.00706546	0.0104888		3.57688	2.6375		0.0838018	0.160706
		B	24.7	26.35	26.82	17.51	23.65			H2	31.965	24.79	32.1		7.175	7.31		0.00692006	0.00630189		3.54688	1.9025		0.0855627	0.267479
	18	A	25.76	25.71	25.52	15.22	22.16			H3	31.21	16.48	30.04		14.73	13.56		3.67983e-05	8.28006e-05		-4.00812	-4.3475		16.0904	20.3577
		B	25.47	25.34	25.72	14.9	21.97			H4	30.36	25.365	29.14		4.995	3.775		0.0313585	0.0730486		5.72688	5.4375		0.0188816	0.0230754
	19	A	28.88	28.81	28.71	20.68	25.7			H5	32.005	16.445	28.06		15.56	11.615		2.07001e-05	0.000318813		-4.83812	-2.4025		28.6036	5.28719
		B	28.69	28.5	28.54	20.78	25.54			H6	30.335	19.565	27.39		10.77	7.825		0.000572673	0.00441002		-0.048125	1.3875		1.03392	0.382227
	20	A	24.23	27.95	27.67	17.43	22.74			H7	29.305	16.6	29.48		12.705	12.88		0.000149766	0.000132658		-1.98312	-3.6675		3.95349	12.7065
		B	24.11	27.6	27.97	16.94	22.92			H8	31.365	18.67	28.83		12.695	10.16		0.000150808	0.000874048		-1.97312	-0.9475		3.92618	1.92853
	21	A	29.95	29.9	29	20.9	27.77			Average All	30.6463	19.9244	29.1369		10.7219	9.2125		0.000592099	0.00168563		0	0		1	1
		B	29.97	29.98	28.73	20.68	27.04
	22	A	26.2	27.76	25.37	18.52	23.95
		B	26.28	27.75	25.17	18.66	23.62
	23	A	26.93	28.47	26.28	19.31	24.32
		B	27.22	28.38	26.14	19.46	24.77
	24	A	27.28	28.1	28.69	20.64	23.17
		B	27.06	27.49	28.53	20.98	23.86
	25	A	31.99	32.01	31.15	25.15	28.02
		B	31.8	31.59	31.33	25.28	28.07
	26	A	26.59	27.78	27.34	18.03	25.62
		B	26.25	27.37	27.03	17.96	25.73
	27	A	23.14	28.3	27.54	14.49	23.41
		B	23.66	27.24	27.05	14.97	23.43
	28	A	25.74	31.26	28.3	17.59	27.06
		B	25.47	29.8	28.55	17.71	27.14
	29	A	25.99	29.5	30.72	17.53	26.44
		B	25.36	28.94	30.71	17.59	26.27
	30	A	25.7	29.5	30.62	18.01	26.97
		B	25.81	28.94	30.98	17.98	26.59
	H1	A	30.08	28.74	28.54	21.64	28.03
		B	29.59	28.69	28.71	21.32	28.08
	H2	A	32.02	32.02	31.99	24.97	32.1
		B	31.75	31.95	31.94	24.61	32.1
	H3	A	29.2	28.36	31.32	16.64	30.03
		B	29.32	28.7	31.1	16.32	30.05
	H4	A	30.54	29.95	30.4	25.32	29.24
		B	30.89	29.87	30.32	25.41	29.04
	H5	A	31.68	31.09	32.03	16.69	28.06
		B	31.82	31.25	31.98	16.2	28.06
	H6	A	31.94	30.91	30.54	19.5	27.39
		B	32.11	31.24	30.13	19.63	27.39
	H7	A	30.32	28.44	29.33	16.49	29.55
		B	30.14	28.15	29.28	16.71	29.41
	H8	A	29.85	29.31	31.35	18.69	28.9
		B	29.69	29.35	31.38	18.65	28.76
